# Supplementary material for: A Comparative Analysis of Two Automated Quantification Methods for Regional Cerebral Amyloid Retention: PET-Only and PET-and-MRI-Based Methods
Source: Int J Mol Sci. 2024 Jul 12;25(14):7649. doi: 10.3390/ijms25147649 (PMC11276670; doi:10.3390/ijms25147649)
Supplement: Supplementary file 1 [file ijms-25-07649-s001.zip]

Archive with 1 entries (1 files):
- ijms-3083762-supplementary.pdf
